# Supplementary material for: LncRNA HAR1A Suppresses the Development of Non-Small Cell Lung Cancer by Inactivating the STAT3 Pathway
Source: Cancers (Basel). 2022 Jun 8;14(12):2845. doi: 10.3390/cancers14122845 (PMC9221461; doi:10.3390/cancers14122845)
Supplement: Supplementary file 1 [file cancers-14-02845-s001.zip]

Archive with 1 entries (1 files):
- cancers-1693837-supplementary.pdf
